# Supplementary material for: Real-world landscape transition of death causes in the immunotherapy era for metastatic non-small cell lung cancer
Source: Front Immunol. 2022 Nov 11;13:1058819. doi: 10.3389/fimmu.2022.1058819 (PMC9691859; doi:10.3389/fimmu.2022.1058819)
Supplement: Supplementary file 2 [file Table_1.xlsx]

## Sheet: Sheet1
Subgroup	Diseases of heart				COPD				Cerebrovascular diseases				Pneumonia/influenza				Septicemia
	RR	lower	upper	P value	RR	lower	upper	P value	RR	lower	upper	P value	RR	lower	upper	P value	RR	lower	upper	P value
Sex
Male	1.087	0.988	1.196	0.088	1.101	0.946	1.281	0.215	1.222	0.96	1.556	0.104	1.145	0.833	1.573	0.406	2.103	1.564	2.829	<0.001
Female	0.868	0.764	0.985	0.028	1.138	0.967	1.338	0.12	1.229	1.229	0.966	1.563	1.869	1.353	2.582	<0.001	1.848	1.332	2.564	<0.001
Age
<60	1.476	1.19	1.829	<0.001	1.004	0.63	1.599	0.986	2.43	1.567	3.769	<0.001	1.24	0.623	2.469	0.54	1.906	1.158	3.137	0.011
60-74	0.975	0.864	1.1	0.683	1.215	1.031	1.432	0.02	1.228	0.942	1.601	0.129	2.129	1.533	2.957	<0.001	2.865	2.126	3.863	<0.001
≥75	0.932	0.835	1.041	0.215	1.052	0.898	1.234	0.53	1.012	0.781	1.311	0.928	1.009	0.707	1.439	0.961	0.999	0.629	1.585	0.996
Race
White	0.978	0.895	1.068	0.622	1.134	1.006	1.279	0.039	1.237	1.017	1.503	0.033	1.418	1.092	1.84	0.009	2.132	1.641	2.771	<0.001
Black	1.083	0.901	1.301	0.396	1.078	0.758	1.532	0.675	0.979	0.622	1.541	0.927	1.014	0.52	1.98	0.967	1.839	1.193	2.833	0.006
AI/AN/AP	0.998	1	0.76	1.315	0.828	0.482	1.425	0.496	1.651	0.94	2.902	0.081	2.276	1.205	4.298	0.011	0.971	0.315	2.996	0.96
Radiotherapy
Received	0.93	0.815	1.062	0.286	0.921	0.744	1.14	0.451	0.615	0.466	0.812	0.001	0.517	0.365	0.733	<0.001	0.45	0.325	0.622	<0.001
Not received	0.949	0.865	1.042	0.275	1.111	0.976	1.265	0.111	1.038	0.836	1.289	0.737	1.178	0.876	1.584	0.279	1.805	1.34	2.432	<0.001
Chemotherapy
Received	1.178	1.044	1.33	0.008	1.169	0.948	1.442	0.145	1.461	1.132	1.885	0.004	1.919	1.379	2.671	<0.001	1.991	1.475	2.688	<0.001
Not received	0.904	0.82	0.998	0.046	1.102	0.967	1.255	0.145	1.075	0.854	1.353	0.537	1.149	0.843	1.568	0.379	1.966	1.423	2.716	<0.001
